# Supplementary material for: Families tackling adolescent anorexia nervosa: family wellbeing in family-based treatment or other interventions. A scoping review
Source: Eat Weight Disord. 2024 Mar 20;29(1):20. doi: 10.1007/s40519-024-01641-z (PMC10951015; doi:10.1007/s40519-024-01641-z)
Supplement: Supplementary file 1 — Supplementary file1 (XLSX 22 KB) [file 40519_2024_1641_MOESM1_ESM.xlsx]

## Sheet: Ark1
Title: Families Tackling Adolescent Anorexia Nervosa: Family Wellbeing in Family-based Treatment or other Interventions. A scoping review.
Journal: Eating and Weight Disorder.
Authors: Signe Holm Pedersen, Dorthe Andersen Wage, Nadia Micali & Mette Bentz.
Affiliation and email corresponding author: Child and Adolescent Mental Health Center, Copenhagen University Hospital – Mental Health Services CPH, Copenhagen, Denmark. Signe.holm.pedersen@regionh.dk
II. Other treatments (treatment witout parent-led renourishment)
Authors (year)		Title		Study design		Participants N (female) Mean age (SD) years		Mean duration of illness (SD) months		Treatment		Measured phenomena. Instrument. Participant. Time of assessment		Main outcome
Ball, J.; Mitchell, P. (2004)		A Randomized Controlled Study of Cognitive Behavior Therapy and Behavioral Family Therapy for Anorexia Nervosa Patients		RCT		25 outpatients (100% female, 31% former inpatients) and parents. CBT: 18.64 (2.57) BFT: 17.58 (3.37)		Not reported		Individual Cognitive Behavioral Theapy (CBT) vs. Behavioral Family Therapy (BFT).		Family function (FF): A video-recorded interaction between YP and parents rated with Eating Conflict subscale of the Interaction Behavior Code. Baseline, EOT and at 6 months FU.		Improvement of observed FF over therapy and FU in both treatments.
Depestele, L.; Claes, L.; Dierckx, E.; Colman, R.; Schoevaerts, K.; Lemmens, GMD. (2017)		An Adjunctive Multi-family Group Intervention with or without Patient Participation during an Inpatient Treatment for Adolescents with an Eating Disorder: A Pilot Study.		Controlled longitudinal study		52 inpatients (100% female) part of a larger sample comparing Restricting and B/P patients. Age (whole sample): 17.6 (2.15)		Not reported		Multidisciplinary inpatient treatment plus either a) Multi Family Therapy (MFT) with YP present or b) multiparent group (MPT). Treatment in both groups focusing on adolescent autonomy.		FF: Family Assessment Device (FAD). YP and parents. Carer burden (CB): Experience of Caregiving Inventory (ECI). Parents. Baseline and EOT.		FF: No difference at EOT between groups. Across groups fathers reported a general improvement in perceived FF, YP's reported an improvement in perceived problem solving, while mothers reported a deterioration in perceived problem solving. CB: No differences between groups. Perceived Negative caregiver experiences decreased. No change in perceived positive caregiver experiences.
Godart, N.; Dorard, G.; Duclos, J.; Curt, F.; Kaganski, I.; Minier, L.; Corcos, M.; Falissard, B.; Eisler, I.; Jeammet, P.; Berthoz, S. (2022)		Long-term follow-up of a randomized controlled trial comparing systemic family therapy (FT-S) added to treatment as usual (TAU) with TAU alone in adolescents with anorexia nervosa.		RCT		60 outpatients (100% female, all former inpatients). 16 (1.8)		Less than 36		Treatment as usual (TAU) vs. TAU plus 18 months of systemic family therapy (TAU + SFT).		FF: Family Adaptability and Cohesion Scale (FACES III). YP and parents. Baseline and at 6, 12, 18 and 54 months after baseline.		FF improved in TAU+SFT (sig. lower perceived cohesion (less enmeshed) but not in TAU.
Goddard, E.; Hibbs, R.; Raenker, S.; Salerno, L.; Arcelus, J.; Boughton, N.; Connan, F.; Goss, K.; Laszlo, B.; Morgan, J.; Moore, K.; Robertson, D.; Saeidi, S.; Schreiber-Kounine, C.; Sharma, S.; Whitehead, L.; Shmidt, U.; Treasure, J. (2013)		A multi-centre cohort study of short term outcomes of hospital treatment for anorexia nervosa in the UK		Uncontrolled longitudinal study		11 inpatients (91% female). 15.2 (1.6)		24.0 (20.4)		Inpatient treatment at either a) a specialist ED unit or b) a general psychiatric unit. YPs from both units pooled together in the study.		Expressed Emotion (EE): Levels of Expressed Emotion Scale (LEE). YP. Baseline and discharge.		No significant change in perceived EE.
Gowers, S.; North, C. (1999)*		Difficulties in family functioning and adolescent anorexia nervosa		Uncontrolled longitudinal study		35 YPs. Treatment modality not reported (97% female) and mothers. 14.9 (1.7)		14 (not reported)		Treatment type not reported.		FF: FAD. YP and mothers. Baseline and at 12 months.		No sig. change in perceived FF over time for neither YPs nor mothers.
Hodsoll, J.; Rhind, C.; Micali, N.; Hibbs, R.; Goddard, E.; Nazar, BP.; Schmidt, U.; Gowers, S.; Macdonald, P.; Todd, G.; Landau, S.; & Treasure, J. (2017)		A pilot, Multi Centre Pragmatic Randomised Trial to Explore the Impact of Carer Skills Training on Carer and Patient Behaviours: Testing the Cognitive Interpersonal Model in Adolescent Anorexia Nervosa		Randomized Trial		149 outpatients (92% female) randomized to either TAU alone or TAU plus ECHO with or without telephone guidance 16.9 (range 13-21)		22 months (SD )		TAU: Multi-site, mix between different treatment types. Interventions: Experienced Carers Helping Others (ECHO) intervention with or without telephone guidance.		CB: Depression, Stress and Anxiety Scale - short version (DASS-21). YP and parents. Dorthe kan du lige tilføjge assessment tidspunkter her (på samme måde som gjort i ovenstående række) The Accommodation and Enabling Scale for Eating Disorders (The Caregiver Skills (CASK) filled by carer EE: Family Questionnaire		There was minimal estimated benefit for the ECHO group at 12 months in DASS-21. EE: No sig. change in any of the groups.
North, C.; Gowers, S.; Byram, V. (1997)*		Family functioning and life events in outcome of adolescent anorexia nervosa		Uncontrolled longitudinal study		35 YPs. Treatment modality not reported (97% female) and mothers. 14.9 (1.7)		14 (not reported)		Treatment type not reported		FF: FAD. YP and mothers. Baseline, 12 months and 24 months (FU).		YPs reports a slight mean deterioration in perceived fam. function at 12 months, but an improvement at FU. Mothers reported no change.
Salerno, L.; Rhind, C.; Hibbs, R.; Micali, N.; Schmidt, U.; Gowers, S.; Macdonald, P.; Goddard, E.; Todd, G.; Tchanturia, K.; Lo Coco, G.; Treasure, J. (2016)		A longitudinal examination of dyadic distress patterns following a skills intervention for carers of adolescents with anorexia nervosa.		RCT		149 outpatients (92% female) from 38 UK eating disorder outpatient services. TAU + ECHO: 16.9 (2.17) TAU: 16.86 (2.06)		TAU + ECHO: 22.14 (22.39) TAU: 22.76 (22.57)		TAU vs. TAU plus ECHO		CB: DASS-21. YP and parents. Baseline and 12-month follow-up.		No significant change of distress.
Shugar, G. & Krueger, S. (1994).		Aggressive Family Communication, weight gain, and improved eating attitudes during systemic family therapy for Anorexia Nervosa		Uncontrolled longitudinal study		15 inpatients (100% female). 14.3 (not reported)		6.5 (not reported).		Inpatient treatment including systemic family therapy focused on dysfunctional behavioral patterns in the family.		Family relations: Videorecorded therapy sessions from beginning, middle and EOT rated by observers with the Family Aggression Scale.		Change during therapy from covert to overt communication of aggression.
Truttmann, S.; Philipp, J.; Zeiler, M.; Franta, C.; Wittek, T.; Merl, E.; Schofbeck, G.; Koubek, D.; Laczkovics, C.; Imgart, H.; Zanko, A.; Auer-Welsbach, E.; Treasure, J.; Karwautz, AFK.; Wagner, G. (2022).**		Long-Term Efficacy of the Workshop Vs. Online SUCCEAT (Supporting Carers of Children and Adolescents with Eating Disorders) Intervention for Parents: A Quasi-Randomised Feasibility Trial		Quasi-randomised feasibility trial.		149 parents of outpatients and inpatients (48 % inpatients in SUCCEAT- groups and not reported for comparison group) Age: SUCCEAT Workshop: 14.66 (1.91) SUCCEAT online: 15.12 (1.80) Sex: SUCCEAT Workshop: 90% female SUCCEAT Online: 96% female		SUCCEAT Workshop: 10.41 (7.10) SUCCEAT Online: 16.03 (16.03)		Parents were randomized to either 1) the carer intervention Supporting Carers of Children and Adolescents with Eating Disorders in Austria (SUCCEAT) workshop face to face or 2) SUCCEAT online. A non randomized comparion group received TAU consisting of either four double sessions of systemic family therapy or multi family therapy (two day workshop).		CB: Eating Disorder Symptom Impact Scale (EDSIS), and The Caregiver Skills Scala (CSC). Parents. Baseline, after the intervention, 3-month FU, and 12-month FU.		No significant difference in burden between groups, and significant decrease in burden over time.
Zeiler, M.; Philipp, J.; Truttmann, S.; Wittek, T.; Franta, C.; Imgart, H.; Zanko, A.; Auer‐Welsbach, E.; Kahlenberg, L.; Wagner, G.; Karwautz, A. (2021)**		A German version of the Caregiver Skills scale for caregivers of patients with anorexia nervosa.		Longitudinal controlled study		233 parents of 113 in- and 93 outpatients (96% female). 15.10 (1.83)		15.46 (11.00)		Multicenter Trial comparing two different caregiver training methods a) a two-day Multi Family Therapy workshop OR b) an 8 week skill based training course. Both interventions added to TAU. TAU differ as it is a multicenter trial.		Carer skills: CASK. Parents. Before and 8 weeks after caregiver training intervention.		Caregivers Skills improved with medium‐to‐high effect sizes following both carer interventions.
* Same study
** Same study
