# Supplementary material for: Families tackling adolescent anorexia nervosa: family wellbeing in family-based treatment or other interventions. A scoping review
Source: Eat Weight Disord. 2024 Mar 20;29(1):20. doi: 10.1007/s40519-024-01641-z (PMC10951015; doi:10.1007/s40519-024-01641-z)
Supplement: Supplementary file 2 — Supplementary file2 (XLSX 26 KB) [file 40519_2024_1641_MOESM2_ESM.xlsx]

## Sheet: Ark1
Title: Families Tackling Adolescent Anorexia Nervosa: Family Wellbeing in Family-based Treatment or other Interventions. A scoping review.
Journal: Eating and Weight Disorder.
Authors: Signe Holm Pedersen, Dorte Alice Andersen Wage, Nadia Micali & Mette Bentz.
Affiliation and email corresponding author: Child and Adolescent Mental Health Center, Copenhagen University Hospital – Mental Health Services CPH, Copenhagen, Denmark. Signe.holm.pedersen@regionh.dk
Table I. FBT or similar treatment with parent-led renourishment
Authors (year)		Title		Study design		Participants N (female) Mean age (SD) years		Mean duration of illness (SD) months		Treatment		Measured phenomena. Instrument. Participant. Time of assessment		Main outcome
Allan, E.; Le Grange, D.; Sawyer, SM.; McLean, LA.; Hughes, EK. (2018).		Parental Expressed Emotion During Two Forms of Family-Based Treatment for Adolescent Anorexia Nervosa		RCT		102 outpatients (89% female, more than 1/3 former inpatients) and parents. FBT 15.4 (1.3) PFT: 15.6 (1.6)		10.6 (8.9)		Conjoint FBT vs. Parent-Focused FBT (PFT). Parent-led renourishment in both treatments		Expressed Emotion (EE): The Five Minute Speech Sample. Each parent separately. Baseline and EOT		PFT was associated with a decrease in observed maternal criticism. An increase in maternal criticism was more likely in conjoint FBT than PFT
Ciao, AC.; Accurso, EC.; Fitzsimmons-Craft, EE.; Lock, J.; Le Grange, D. (2015).		Family Functioning in Two Treatments for Adolescent Anorexia Nervosa		RCT		121 outpatients (91% female, 45% former inpatients) and parents. 14.4 (1.6)		11.3 (8.6)		FBT vs. Adolescent Focused Therapy (AFT), with YP-led renourishment.		Family Function (FF): The Family Assessment Device (FAD). YP and parents. Baseline and EOT		No overall change in perceived FF across treatments. Improvement in 2 out of 6 subscales in FBT (communication and behavior control).
Darcy, AM.; Bryson, SW.; Agras, WS.; Fitzpatrick, KK.; Le Grange, D.; Lock, J. (2013).		Do in-vivo behaviors predict early response in family-based treatment for anorexia nervosa?		Uncontrolled longitudinal study		21 outpatients (sex not reported) and parents. Early responders (ER): 14.62 (1.3). Non ER: 15.36 (1.68)		ER: 6.83 (7.52) Non ER: 13.33 (10.38)		FBT		EE: Observers rating in-session statements from parents to child in therapy session 1, 2 and 4.		The study reports change for ER and non-ER separately. Observed Neutral comments (which may be viewed as an aspect of EE) increased in both groups between session 1 and session 4.
Dimitropoulos, G.; Landers, AL.; Freeman, V.; Novick, J.; Cullen, O.; Le Grange, D. (2019).		Family-based treatment for transition age youth: the role of expressed emotion and general family functioning		Uncontrolled longitudinal study		26 outpatients (96% female) and parents. 18.2 (2.1)		27.5 (27.2)		Family-Based Treatment for Transition Age Youth (FBT-TAY).		FF: FAD. YP and parents. EE: the Family questionnaire (FQ). Parents only. Baseline and EOT.		Perceived FF improved. Perceived EE did not.
Eisler, I.; Dare, C.; Hodes, M.; Russel, G.; Dodge, E.; Le Grange, D. (2000).		Family therapy for adolescent Anorexia Nervosa: The results of a controlled comparison of two family interventions		RCT		40 outpatients (97% female, 43% former inpatients) and parents. 15.5 (1.6)		12.9 (9.4)		12 months of Conjoint Family Therapy (CFT) vs. Separated Family Therapy (SFT). Parent-led renourishment in both treatment types.		FF: Family Adaptability and Cohesion Evaluation Scales (FACES III). YP and parents. EE: The Standardised Clinical Family Interview (SCFI). Whole family. Baseline, 3 months, 6 months and at EOT.		FF: Change on cohesion subscale in both treatments, with families perceiving themselves as less enmeshed. YPs in CFT rated families as becoming more flexible (adaptable). YPs in SFT rated families as becoming more rigid. EE: Reductions in observed critical comments (CC) in both treatments.
Le Grange, D.; Eisler, I.; Dare, C.; Russel GFM. (1992)*.		Evaluation of family treatment in adolescent anorexia nervosa: A pilot study.		RCT pilot (pilot to Eisler 2000).		18 outpatients (88% female) and parents 15.33 (1.81)		13.7 (8.38)		Six months of CFT vs. SFT. NB: In the study SFT is referred to as Family Counseling, however in later papers authors describe treatment as the same as the later labelled SFT.		FF. Faces III. YP and parents. EE: SFCI. Whole family. Baseline, 16 weeks and EOT.		FF: Study report only difference between perceived and ideal patterns (=dissatisfaction with FF). No difference between the two treatments. Whole group: No change in dissatisfaction. EE: Observed CC went up in CFT and down in SFT (possibly due to a few extreme scores given the small number of participants).
Le Grange, D.; Eisler, I.; Dare, C.; Hodes, M. (1992)*.		Family criticism and self-starvation: A study of expressed emotion.		Uncontrolled longitudinal study		18 outpatients (88 % female) and parents. 15.33 (1.81)		13.7 (7.62)		CFT or SFT. Participants pooled together in this study.		EE: SCFI. Whole family. Baseline and at EOT.		Results reported divided in good vs. poor outcome groups. In the few families with high EE at baseline family therapy had no effect on EE.
Ma, JLC.; Lai, K. (2009).		Applicability of family therapy for Chinese children and adolescents suffering from anorexia nervosa in a Chinese context: A preliminary study		Uncontrolled longitudinal study		23 in- and outpatients (100% female). 14 (1.59)		12 (not reported)		Modified Maudsley FT (not manualized and with a broader focus).		FF: FAD. YP and parents. Baseline, EOT and 6 months FU.		No sig. change in FF.
Moskovich, AA.; Timko, CA.; Honeycutt, LK.; Zucker, NL.; Merwin, RM. (2017).		Change in expressed emotion and treatment outcome in adolescent anorexia nervosa.		Uncontrolled longitudinal study		47 outpatients (89 % female) and parents. 14.02 (1.58)		Not reported		Acceptance-based separated family treatment (ASFT), incorporating key principles from FBT including parental-led renourishment.		EE: FQ. Parents. Baseline and EOT.		Parental perceived emotional overinvolvement (EOI), but not CC, decreased significantly.
Robin, AL.; Siegel, PT.; Moye, A. (1995).**		Family versus individual therapy for anorexia: impact on family conflict		RCT		22 outpatients (100% female, 8 briefly hospitalized at beg. of treatment) and parents. BFST: 14.7 (2.7) EOIT: 13.9 (2.1)		Less than 12		Behavioral Family Systems Therapy (BFST, with parental led renourishment) vs. Ego-Oriented Individual Therapy (EOIT, with parents instructed to refrain from direct involvement in renourishment).		Family relations (FR): Parent Adolescent Relationship Questionnaire (PARQ), measuring both general conflicts and conflicts over eating. YP and parents. Videotaped parents-YP interactions coded for observed family conflicts. Baseline, EOT and 12 months FU.		Sig. reductions in both observed and perceived negative communication and parent-adolescent conflict in both treatments. Improvement in eating-related conflict maintained at FU.
Robin, AL.; Siegel, PT.; Moye, AW.; Gilroy, M.; Dennis, AB.; Sikand, A. (1999).**		A controlled comparison of family versus individual therapy for adolescents with anorexia nervosa		RCT		37 outpatients (100% female, 16 briefly hospitalized at beg. of treatment), and parents. BFST 14.9 EOIT 13.4		Not reported		BFST vs. EOIT		FR: PARQ.YP and parents. Baseline, EOT and 12 months FU.		Improvement for all family members in both treatments in perceived eating-related family conflict.
Sadeh-Sharvit, S.; Arnow, KD.; Osipov, L.; Lock, JD.; Jo, B.; Pajarito, S.; Brandt, H.; Dodge, E.; Halmi, KA.; Johnson, C.; Kaye, W.; Wilfley, D.; Agras, WS. (2018).		Are parental self-efficacy and family flexibility mediators of treatment for anorexia nervosa?		RCT		158 outpatients (89% female, some briefly hospitalized at beg. of treatment) 15.3 (1.8) (Study does not report number of hospitalized YPs).		FBT: 11.6 (9.8) SyFT: 15.4 (16.9)		FBT vs. Systemic Family Therapy (SyFT) (generic FT)		FF: FACES. YP and parents. Self-efficacy (SE): General Self-Efficacy Scale. Parents. Baseline, sessions 2, 4, 6, and 8.		Parents in FBT reported significantly greater perceived SE.
Schwarte, R.; Timmesfeld, N.; Dempfle, A.; Krei, M.; Egberts, K.; Jaite, C.; Fleischhaker, C.; Wewetzer, C.; Herpertz-Dahlmann, B.; Seitz, J.; Bühren, K. (2017).		Expressed Emotions and Depressive Symptoms in Caregivers of Adolescents with First-Onset Anorexia Nervosa-A Long-Term Investigation over 2.5 Years		Uncontrolled longitudinal study (all participants from an RCT study pooled together)		170 in - or day-patients (100% female), and parents 15.2 (1.51)		10.9 (8.4)		In vs. daypatient multidisciplinary treatment with parents involved in renourishment		EE: FQ. Depressive symptoms in parents (DS): Beck Depression Inventory (BDI-II). Parents. Baseline, EOT, 1 year FU and 2,5 year FU.		At 2.5 years FU: Perceived DS and EOI levels sign. lower than baseline (but still elevated for many parents). Levels of CC decreased during treatment but increased after EOT and nearly reached admission levels at 2.5-year FU. Mothers more affected than fathers. EE and DS were interrelated.
Steinberg, D.; Perry, T.; Freestone, D.; Bohon, C.; Baker, JH.; Parks, E. (2022).		Effectiveness of delivering evidence-based eating disorder treatment via telemedicine for children, adolescents, and youth		Uncontrolled longitudinal study		210 outpatients (83% female, 38% former inpatients). 16.1 (2.87)		Not reported		Enhanced Family-Based Treatment (FBT+) delivered using telemedicine.		Carer burden (CB): Burden Assessment Scale (BS). SE: Parent Versus Eating Disorder scale (PEDS). Parents. Baseline and monthly thereafter.		At 16 week, perceived CB were reduced and perceived caregiver SE increased.
Terache, J.; Wollast, R.; Simon, Y.; Marot, M.; Van der Linden, N.; Franzen, A.; Klein, O. (2022).		Promising effect of multi-family therapy on BMI, eating disorders and perceived family functioning in adolescent anorexia nervosa: an uncontrolled longitudinal study		Uncontrolled longitudinal study		150 outpatients (96% female). 15.57 (1.54)		Not reported		Multi Family Therapy (MFT) with parents in charge of eating		FF: FAD. YP. Baseline, middle of MFT, EOT, 6 and 12 months FU.		Perceived FF improved over MFT and remained improved at FU.
Wallin, U.; Kronvall, P. (2002).		Anorexia nervosa in teenagers: change in family function after family therapy, at 2-year follow-up		Uncontrolled longitudinal study		26 outpatients (100% female) and parents. 14.2 (not reported)		11.6 (not reported)		Fam. therapy inspired by both Minuchin and Maudsley. Parents encouraged to take responsibility for renourishment.		FR: A family interview rated acc. to two different methods. Whole family. Baseline and 2 years FU		Families changed towards a more functional and balanced pattern acc. to observers.
Wallis, A.; Miskovic-Wheatley, J.; Madden, S.; Rhodes, PC., Ross D.; Cao, L.; Touyz, S. (2018).***		Family Functioning and Relationship Quality for Adolescents in Family-based Treatment with Severe Anorexia Nervosa Compared with Non-clinical Adolescents		Controlled longitudinal study.		54 outpatients (100% female, all former in-patients) and parent. 49 healthy control subjects (HC) and parents. AN: 14.64 (1.36), HC: HC 14.61 (1.45)		7.48 (6.09)		FBT after inpatient stay.		FF: FAD. YP and parents. Attachment: Inventory of Parent and Peer Attachment (IPPA-45. YP. Baseline, 6 months after EOT/14 months after baseline for the HC group.		FF: No changes in perceived FF for YP (both HC and AN), an improvement for AN mothers’, but an increase in impairment for both AN and HC fathers’, with AN fathers’ more affected. Attachment: Perceived attachment declined from baseline to FU in both groups.
Wallis, A.; Miskovic-Wheatley, J.; Madden, S.; Rhodes, P.; Crosby, RD.; Cao, L.; Touyz, S. (2017).***		How does family functioning effect the outcome of family based treatment for adolescents with severe anorexia nervosa?		Uncontrolled longitudinal study		57 outpatients (100% female, all former inpatients) and parents. 14.72 (1.39)		7.49 (6.31)		FBT		FF: FAD. YP and parents. and the Attachment: IPPA-45. YP. Baseline, EOT and 12-months FU.		FF: No overall improvement in perceived FF for any respondents. Attachment: YPs perceived attachment to parents declined from baseline to EOT and remained unchanged at FU.
Wagner, AF.; Zickgraf, HF.; Lane‐Loney, S. (2020).		Caregiver accommodation in adolescents with avoidant/restrictive food intake disorder and anorexia nervosa: Relationships with distress, eating disorder psychopathology, and symptom change.		Controlled longitudinal study comparing caregiver burden in parents of AN with parents of ARFID patients.		59 partly hospitalized patients and parents. 75.5% female 13.74 (2.27)		Not reported		Partial hospitalisation program, family-centred and with parent-led renourishment		Accommodation and Enabling Scale for Eating Disorders (AESED), Eating Disorders Symptom Impact Scale (EDSIS); Nutrition Subscale. Parents. Baseline and discharge.		Perceived accommodation decreased. Accommodation significantly related to caregiver burden at intake.
* Same study
** Same study
*** Same study
